# Supplementary material for: A Maturation-Aware Machine Learning Framework for Screening the Nutritional Status of Adolescents
Source: Nutrients. 2026 Feb 17;18(4):660. doi: 10.3390/nu18040660 (PMC12943452; doi:10.3390/nu18040660)
Supplement: Supplementary file 1 [file nutrients-18-00660-s001.zip]

Archive with 1 entries (1 files):
- nutrients-4095828-supplementary.pdf
